# Supplementary material for: An Advanced Sensing Approach to Biological Toxins with Localized Surface Plasmon Resonance Spectroscopy Based on Their Unique Protein Quaternary Structures
Source: Int J Mol Sci. 2024 Dec 12;25(24):13352. doi: 10.3390/ijms252413352 (PMC11677682; doi:10.3390/ijms252413352)
Supplement: Supplementary file 1 [file ijms-25-13352-s001.zip]

Archive with 1 entries (1 files):
- ijms-3224310-supplementary.pdf
